# Supplementary material for: An Astaxanthin-Binding Ependymin-Related Purple Protein Responsible for the Coloration of a Marine Purple Sponge, Haliclona sp
Source: Mar Drugs. 2025 Nov 16;23(11):441. doi: 10.3390/md23110441 (PMC12654638; doi:10.3390/md23110441)
Supplement: Supplementary file 1 [file marinedrugs-23-00441-s001.zip]

Archive with 1 entries (1 files):
- marinedrugs-3962399-supplementary.pdf
